# Supplementary material for: A SuperLearner Approach to Predict Run-In Selection in Clinical Trials
Source: Comput Math Methods Med. 2022 Sep 10;2022:4306413. doi: 10.1155/2022/4306413 (PMC9482682; doi:10.1155/2022/4306413)
Supplement: Supplementary 2 — Synthetic dataset in txt format. [file 4306413.f2.txt]

	STUDYID	AGE	SEX	KINV	TRTP	BMI	DIABP	HEIGHT	PULSE	SYSBP	WEIGHT	SMOKING	ALCOHOL	CAFFEINE	DIET	DRAL	NDRAL	SINF	CMENR	KOADUR	TEMPLK	TEMPRK	EFFLK	EFFRK	ALGNLK	ALGNRK	CRMOALK	CRMOARK	CRMOPLK	CRMOPRK	DOFXLK	DOFXRK
2	GG280693	65	F	Yes	VERUM	24	60	160	80	135	62	N	Y	Y	0	N	N	N	Y	1	Y	N	Y	N	NORMAL	NORMAL	Y	Y	Y	Y	150	150
3	LR260593	60	F	Yes	PLACEBO	20.24	60	154	60	115	54	Y	N	Y	0	N	N	Y	Y	10	N	N	Y	Y	VALGUS	NORMAL	Y	Y	Y	N	64	65
5	LR260593	54	M	Yes	VERUM	29.9	100	179	84	140	95	N	Y	Y	0	N	Y	Y	Y	10	N	N	N	N	NORMAL	NORMAL	Y	Y	Y	Y	80	83
6	GG280693	46	M	Yes	PLACEBO	28	80	185	64	130	94	N	Y	Y	0	N	Y	N	N	7	N	N	Y	Y	NORMAL	NORMAL	Y	Y	Y	Y	150	150
7	GG280693	61	F	Yes	PLACEBO	27	70	167	64	120	75	Y	N	Y	0	N	Y	N	N	6	N	N	N	N	NORMAL	NORMAL	Y	N	Y	N	135	130
8	LR260593	66	M	Yes	PLACEBO	28.4	80	167	60	120	80	N	Y	Y	0	N	N	Y	N	10	N	N	N	N	NORMAL	NORMAL	Y	Y	Y	Y	65	55
12	GG280693	71	F	Yes	PLACEBO	27	90	156	66	160	67	N	N	N	1	N	N	N	Y	3	Y	N	Y	N	VARUS	VARUS	Y	Y	N	N	125	130
13	GG280693	72	M	Yes	VERUM	23	80	183	62	145	82	N	N	Y	0	N	N	N	Y	10	N	N	N	N	NORMAL	NORMAL	Y	Y	Y	Y	150	150
14	LR260593	60	F	Yes	PLACEBO	30.08	110	155	60	150	72	N	N	Y	0	N	N	N	N	10	N	N	N	N	NORMAL	NORMAL	Y	Y	Y	Y	90	82
15	LR260593	53	F	Yes	VERUM	24.51	80	169	80	120	70	N	Y	Y	0	Y	N	Y	Y	1	N	N	N	N	NORMAL	NORMAL	Y	Y	Y	Y	60	60
16	GG280693	67	F	Yes	VERUM	27	80	161	72	160	73	N	N	N	0	N	N	N	Y	5	N	N	N	N	VALGUS	VALGUS	Y	Y	N	N	135	130
17	GG280693	69	M	Yes	VERUM	26	90	178	70	160	73	N	Y	N	0	N	N	N	N	20	N	Y	N	Y	NORMAL	NORMAL	Y	Y	N	Y	145	145
18	LR260593	77	M	Yes	PLACEBO	23.05	70	178	68	120	75	N	Y	Y	0	N	N	Y	Y	3	N	N	N	N	VARUS	VARUS	Y	Y	Y	Y	60	68
20	LR260593	55	M	Yes	PLACEBO	29.74	90	174	64	160	89	Y	N	N	0	N	N	N	Y	10	N	N	N	N	NORMAL	NORMAL	Y	Y	Y	Y	80	83
21	LR260593	73	F	Yes	PLACEBO	25	90	153	64	160	55	N	N	N	0	N	N	Y	Y	10	N	N	N	N	NORMAL	NORMAL	Y	Y	Y	Y	80	85
22	LR260593	50	F	Yes	PLACEBO	24.51	90	171	66	120	69	Y	Y	Y	0	N	N	Y	Y	10	N	N	N	N	NORMAL	NORMAL	N	N	N	N	65	69
23	GG280693	69	F	Yes	VERUM	22	75	168	64	140	68	N	N	Y	0	Y	N	N	N	30	N	Y	N	Y	NORMAL	NORMAL	Y	Y	Y	Y	140	115
24	LR260593	64	F	Yes	VERUM	26.12	75	153	68	130	60	N	N	Y	1	N	Y	N	Y	8	N	N	N	N	NORMAL	NORMAL	Y	Y	Y	Y	74	85
25	GG280693	63	F	Yes	PLACEBO	23	90	167	66	155	65	N	N	Y	1	N	N	N	Y	10	Y	Y	N	N	NORMAL	NORMAL	Y	Y	Y	Y	140	130
27	LR260593	68	F	Yes	VERUM	28.07	90	156	72	150	65	Y	Y	Y	0	Y	N	N	N	30	N	N	N	N	NORMAL	NORMAL	Y	N	Y	N	60	75
28	LR260593	74	M	Yes	PLACEBO	23.94	90	178	68	150	75	N	Y	Y	0	N	Y	N	Y	5	N	N	N	N	NORMAL	NORMAL	Y	Y	Y	N	65	68
29	GG280693	66	F	Yes	VERUM	26	75	170	64	120	72	N	N	Y	0	N	N	N	Y	10	N	Y	N	Y	NORMAL	NORMAL	Y	Y	Y	Y	155	150
30	LR260593	70	F	Yes	VERUM	30.02	80	157	74	150	75	N	Y	Y	0	Y	N	N	N	20	Y	N	N	N	NORMAL	NORMAL	Y	N	Y	N	80	83
34	GG280693	56	M	Yes	VERUM	27	80	171	64	135	78	N	Y	Y	1	N	N	N	Y	5	N	N	N	N	NORMAL	NORMAL	Y	Y	N	N	150	150
35	LR260593	63	M	Yes	PLACEBO	27.1	80	165	52	130	75	N	Y	Y	0	Y	Y	Y	Y	12	N	N	N	N	NORMAL	NORMAL	Y	Y	Y	Y	77	60
36	GG280693	61	F	Yes	PLACEBO	27	90	157	60	170	70	N	N	Y	1	N	N	Y	Y	6	N	N	N	N	NORMAL	NORMAL	Y	Y	Y	Y	130	135
37	GG280693	69	F	Yes	VERUM	24	90	161	68	155	69	N	N	Y	0	Y	N	Y	Y	8	N	Y	N	N	NORMAL	NORMAL	Y	Y	Y	Y	140	130
38	LR260593	64	M	Yes	PLACEBO	27.58	80	168	64	140	78	N	N	Y	0	N	N	N	N	5	N	N	N	N	NORMAL	NORMAL	Y	Y	Y	Y	72	60
40	LR260593	77	F	Yes	PLACEBO	29.74	95	160	68	170	75	N	Y	Y	0	N	N	N	N	1	N	N	N	N	VALGUS	VARUS	N	Y	N	N	70	65
43	LR260593	71	F	Yes	VERUM	27.99	110	156	60	160	68	N	Y	Y	0	N	N	N	N	6	N	N	N	N	NORMAL	NORMAL	N	N	N	N	77	82
45	GG280693	66	F	Yes	VERUM	24	90	170	68	150	76	N	Y	N	1	N	N	N	N	10	N	N	N	N	VALGUS	NORMAL	Y	Y	N	N	140	140
48	LR260593	74	F	Yes	PLACEBO	25	95	149	64	175	54	N	N	Y	0	N	N	N	N	5	N	N	N	N	NORMAL	NORMAL	Y	Y	Y	Y	80	55
49	GG280693	68	F	Yes	PLACEBO	27	90	170	76	140	78	N	Y	Y	0	N	Y	N	Y	3	Y	N	N	N	NORMAL	NORMAL	Y	Y	Y	Y	125	120
51	LR260593	70	F	Yes	VERUM	30.02	90	157	68	160	74	Y	N	Y	0	N	N	N	N	6	N	N	N	N	VALGUS	VALGUS	N	N	N	N	80	80
52	GG280693	67	F	Yes	PLACEBO	26	95	163	52	170	69	N	N	Y	1	Y	N	N	Y	35	N	N	N	N	NORMAL	NORMAL	N	N	N	N	130	125
55	LR260593	80	F	Yes	PLACEBO	30.26	75	158	68	145	75	N	N	Y	0	N	N	N	Y	1	N	N	Y	Y	VALGUS	VALGUS	Y	Y	Y	Y	65	65
56	GG280693	65	M	Yes	PLACEBO	27	95	185	84	130	99	N	Y	Y	0	N	N	N	N	9	Y	N	N	N	VARUS	VARUS	Y	Y	Y	Y	140	140
58	GG280693	65	F	Yes	VERUM	24	70	166	64	115	66	N	N	Y	0	N	N	N	Y	10	N	N	N	N	NORMAL	NORMAL	Y	Y	Y	Y	140	140
59	GG280693	58	F	Yes	PLACEBO	27	85	166	60	145	72	N	N	Y	1	N	N	Y	Y	6	N	N	N	N	NORMAL	NORMAL	Y	Y	Y	Y	130	135
60	GG280693	73	F	Yes	PLACEBO	26	80	162	66	140	70	N	Y	Y	0	N	N	N	N	15	N	Y	N	Y	NORMAL	NORMAL	Y	Y	Y	Y	140	115
61	LR260593	59	F	Yes	PLACEBO	30.12	90	155	72	180	72	N	N	Y	0	N	N	N	Y	6	N	N	N	N	NORMAL	NORMAL	Y	Y	Y	Y	90	83
62	LR260593	61	F	No	VERUM	30.06	90	155	72	140	72	N	N	Y	0	N	Y	N	N	6	N	N	N	N	NORMAL	NORMAL	N	N	N	N	80	80
63	GG280693	61	F	Yes	PLACEBO	24	70	165	60	115	64	N	N	Y	0	N	N	N	N	20	N	N	N	N	NORMAL	NORMAL	N	N	N	N	150	150
64	LR260593	70	M	Yes	PLACEBO	24.74	90	168	88	160	76	N	N	Y	0	N	Y	N	Y	20	N	N	Y	Y	NORMAL	NORMAL	Y	Y	Y	Y	70	62
66	GG280693	60	F	Yes	PLACEBO	24	90	164	100	130	62	N	N	Y	1	Y	Y	N	Y	8	N	Y	N	Y	NORMAL	NORMAL	Y	Y	N	N	140	125
67	LR260593	74	M	Yes	PLACEBO	28.63	100	170	60	160	77	N	Y	Y	1	N	Y	N	N	5	N	N	N	N	NORMAL	NORMAL	N	Y	N	N	72	70
72	GG280693	72	F	Yes	PLACEBO	27	80	156	66	130	70	N	Y	N	0	N	N	N	Y	6	N	N	N	N	NORMAL	NORMAL	Y	N	Y	N	140	140
74	LR260593	62	F	Yes	VERUM	29.97	85	150	64	140	62	Y	N	Y	0	N	N	N	Y	4	N	N	Y	Y	NORMAL	NORMAL	Y	Y	N	N	65	55
75	LR260593	66	M	Yes	VERUM	30.11	80	174	74	130	88	N	Y	Y	0	N	N	N	Y	7	Y	N	Y	N	NORMAL	NORMAL	Y	Y	Y	Y	72	78
76	LR260593	77	M	Yes	VERUM	27.39	110	168	56	175	78	N	N	Y	1	N	N	N	N	1	N	N	N	N	NORMAL	NORMAL	Y	Y	N	N	57	54
77	GG280693	49	F	Yes	VERUM	24	80	162	76	135	67	N	N	Y	0	Y	N	N	N	10	N	N	N	N	NORMAL	NORMAL	Y	N	Y	N	150	150
78	GG280693	69	M	Yes	VERUM	27	85	175	64	140	82	N	Y	Y	0	N	N	N	N	10	N	Y	N	Y	VARUS	VARUS	N	Y	N	Y	140	130
80	GG280693	51	F	Yes	VERUM	25	75	164	60	125	64	N	N	Y	0	N	N	Y	N	2	N	N	N	N	NORMAL	NORMAL	Y	Y	N	Y	150	145
81	LR260593	70	F	Yes	PLACEBO	27.12	90	151	68	160	69	N	Y	Y	0	N	Y	N	N	3	N	N	N	N	NORMAL	NORMAL	N	N	N	N	70	76
83	LR260593	64	M	Yes	PLACEBO	20.31	25	177	80	145	81	N	Y	Y	0	N	N	N	N	5	N	N	N	N	NORMAL	NORMAL	Y	Y	Y	Y	58	68
84	LR260593	63	M	Yes	VERUM	25.78	70	168	60	100	70	N	N	Y	0	N	N	Y	Y	15	N	N	N	N	NORMAL	NORMAL	Y	Y	Y	Y	68	55
85	GG280693	63	F	Yes	VERUM	33	80	173	74	125	91	N	N	Y	0	N	N	N	Y	30	N	Y	Y	N	VALGUS	NORMAL	N	N	N	N	140	145
95	LR260593	72	F	Yes	VERUM	29.41	95	170	72	150	85	N	Y	Y	0	N	N	Y	Y	25	N	N	N	N	NORMAL	NORMAL	Y	N	Y	N	90	75
96	GG280693	58	M	Yes	PLACEBO	27	95	171	74	140	78	N	Y	Y	0	N	N	N	N	10	Y	N	N	N	VARUS	VARUS	Y	Y	Y	Y	90	90
97	GG280693	71	M	Yes	VERUM	26	75	170	62	125	76	N	Y	Y	0	N	N	N	N	10	N	N	N	N	NORMAL	NORMAL	Y	Y	Y	Y	145	140
98	GG280693	63	F	Yes	VERUM	22	80	164	64	145	56	Y	N	Y	1	N	N	N	Y	5	N	N	Y	Y	NORMAL	NORMAL	Y	Y	Y	Y	130	140
102	LR260593	50	F	Yes	VERUM	28.08	70	150	60	140	67	N	N	Y	0	N	N	N	Y	1	N	N	Y	N	NORMAL	NORMAL	Y	Y	Y	Y	84	60
105	LR260593	61	M	Yes	PLACEBO	24.22	65	183	72	110	94	Y	Y	Y	0	N	N	N	N	10	N	N	N	N	NORMAL	NORMAL	Y	Y	Y	Y	57	55
106	GG280693	56	F	Yes	VERUM	27	85	163	80	150	72	N	N	N	0	Y	N	N	N	2	Y	N	Y	N	VALGUS	VALGUS	N	Y	N	Y	130	125
107	LR260593	77	F	Yes	PLACEBO	27.39	110	148	80	160	69	N	Y	Y	1	N	N	N	N	2	N	N	N	Y	NORMAL	NORMAL	Y	Y	Y	Y	59	66
108	GG280693	66	F	Yes	VERUM	26	90	161	80	170	68	N	N	Y	0	Y	N	N	Y	30	N	N	N	N	NORMAL	NORMAL	Y	Y	Y	Y	140	140
109	GG280693	63	M	Yes	VERUM	27	80	170	66	120	80	N	Y	Y	0	N	N	N	Y	3	Y	N	Y	N	NORMAL	NORMAL	Y	Y	Y	N	130	140
110	GG280693	50	F	Yes	VERUM	24	60	157	52	105	55	N	N	Y	0	Y	N	N	Y	5	N	Y	N	N	NORMAL	NORMAL	Y	Y	Y	Y	135	140
114	LR260593	57	F	Yes	VERUM	29.86	80	152	68	145	72	N	Y	Y	0	N	N	N	N	2	N	N	Y	Y	VALGUS	VALGUS	N	N	N	N	90	87
115	LR260593	66	F	Yes	PLACEBO	28.4	80	168	64	140	80	N	N	N	0	N	N	Y	N	5	N	N	N	N	NORMAL	NORMAL	Y	Y	Y	Y	55	55
118	LR260593	67	F	Yes	VERUM	30.11	80	151	68	140	65	N	N	Y	0	N	N	N	Y	8	N	N	Y	Y	NORMAL	NORMAL	Y	Y	Y	Y	65	78
119	GG280693	65	M	Yes	VERUM	27	80	173	72	135	82	N	Y	Y	0	N	N	N	Y	8	N	Y	N	Y	VARUS	VARUS	Y	Y	Y	Y	150	145
120	GG280693	61	F	Yes	PLACEBO	23	60	175	78	140	75	N	N	Y	0	N	N	N	Y	1	Y	N	N	N	NORMAL	NORMAL	Y	Y	Y	Y	130	130
121	GG280693	70	M	Yes	PLACEBO	26	80	170	72	130	70	N	Y	N	0	N	N	N	Y	20	N	N	N	Y	NORMAL	NORMAL	N	N	N	N	145	150
123	GG280693	62	F	Yes	VERUM	33	85	164	72	140	85	Y	N	Y	0	N	N	N	Y	11	N	N	Y	Y	VARUS	VARUS	Y	Y	Y	Y	135	140
124	GG280693	72	F	Yes	PLACEBO	27	85	156	68	135	67	N	Y	Y	0	N	N	N	Y	20	Y	N	Y	N	NORMAL	NORMAL	Y	Y	Y	Y	145	145
125	LR260593	62	M	Yes	PLACEBO	29.97	75	173	60	135	91	N	Y	Y	0	N	N	Y	N	30	Y	N	Y	N	NORMAL	NORMAL	Y	Y	Y	Y	65	80
133	GG280693	66	F	Yes	VERUM	25	65	169	64	130	76	Y	N	N	1	N	N	N	Y	5	N	N	N	N	NORMAL	VARUS	Y	Y	N	N	150	150
134	LR260593	53	F	Yes	VERUM	27.94	90	150	60	155	65	N	N	Y	0	Y	N	N	Y	1	N	N	Y	Y	NORMAL	NORMAL	Y	Y	Y	Y	90	80
135	LR260593	76	F	Yes	VERUM	29.69	90	170	66	160	83	N	Y	Y	0	N	N	N	Y	3	N	N	N	N	NORMAL	NORMAL	Y	Y	Y	Y	55	55
139	GG280693	56	F	Yes	VERUM	27	75	167	70	135	75	Y	N	Y	0	N	N	N	N	7	N	Y	N	Y	VALGUS	NORMAL	Y	Y	N	N	140	140
142	LR260593	66	F	Yes	PLACEBO	26.91	85	148	64	150	63	N	N	Y	0	N	N	N	Y	1	N	N	N	N	NORMAL	NORMAL	Y	Y	Y	Y	65	60
144	LR260593	63	F	Yes	VERUM	25.78	95	160	72	160	62	N	N	Y	0	N	Y	N	Y	15	N	N	N	N	NORMAL	NORMAL	Y	Y	Y	Y	78	75
145	GG280693	61	F	Yes	PLACEBO	23	65	164	72	125	58	Y	N	Y	0	N	N	N	Y	20	N	N	Y	Y	NORMAL	NORMAL	Y	Y	Y	Y	150	150
146	LR260593	54	M	Yes	VERUM	29.74	90	179	84	140	92	N	Y	Y	0	Y	N	N	N	10	N	N	N	N	NORMAL	NORMAL	Y	Y	Y	Y	65	70
147	LR260593	83	F	Yes	VERUM	24.44	50	160	84	140	62	N	N	Y	0	Y	N	N	N	1	N	N	N	N	NORMAL	NORMAL	N	Y	N	Y	58	60
152	GG280693	52	F	Yes	VERUM	25	90	159	72	150	59	Y	N	N	0	Y	N	Y	N	15	N	N	N	N	VALGUS	VALGUS	Y	Y	Y	Y	140	140
153	LR260593	68	M	Yes	PLACEBO	24.3	85	183	88	120	93	N	Y	Y	0	Y	Y	Y	N	10	N	N	N	N	NORMAL	NORMAL	Y	Y	Y	Y	67	70
154	GG280693	65	F	Yes	VERUM	21	60	164	72	125	64	N	N	Y	0	N	N	Y	Y	10	N	N	N	N	NORMAL	NORMAL	Y	Y	Y	Y	140	130
155	LR260593	54	M	Yes	VERUM	27.56	80	167	80	125	72	Y	N	Y	0	N	N	Y	Y	2	N	N	N	N	VALGUS	NORMAL	Y	Y	Y	Y	72	55
156	LR260593	68	F	Yes	PLACEBO	25	90	156	72	150	58	Y	N	Y	0	Y	N	N	N	30	N	N	N	N	NORMAL	NORMAL	Y	Y	Y	Y	70	65
157	LR260593	56	F	Yes	PLACEBO	30.09	120	150	56	170	65	N	Y	Y	0	N	N	Y	N	1	Y	N	Y	N	NORMAL	NORMAL	N	N	N	N	72	69
159	LR260593	63	M	Yes	VERUM	29.74	90	173	62	160	88	N	Y	Y	0	N	N	N	Y	18	Y	N	N	N	NORMAL	NORMAL	Y	N	N	N	90	80
162	GG280693	70	F	Yes	PLACEBO	24	90	162	80	165	69	N	Y	Y	0	N	N	Y	Y	7	N	Y	Y	Y	VALGUS	VALGUS	Y	Y	Y	Y	130	130
163	GG280693	68	M	Yes	PLACEBO	23	95	172	62	190	65	Y	Y	Y	1	N	N	N	Y	7	N	N	N	N	VARUS	VARUS	Y	Y	N	N	140	140
167	GG280693	66	F	Yes	VERUM	27	70	166	80	120	73	N	Y	Y	0	N	Y	N	Y	15	N	N	N	N	NORMAL	NORMAL	Y	Y	Y	Y	150	150
171	GG280693	52	F	Yes	PLACEBO	27	85	166	60	135	75	N	N	Y	0	N	N	N	Y	7	N	N	N	N	NORMAL	NORMAL	Y	Y	Y	Y	130	135
172	GG280693	68	M	Yes	VERUM	27	80	175	68	130	75	N	Y	Y	0	N	N	N	Y	7	N	N	Y	N	VARUS	VARUS	Y	Y	N	Y	140	145
176	GG280693	67	F	Yes	VERUM	27	60	165	80	120	73	N	Y	Y	0	N	N	N	Y	8	N	N	N	N	NORMAL	VARUS	Y	Y	Y	Y	130	150
177	GG280693	64	M	Yes	VERUM	25	75	183	74	125	92	Y	Y	Y	0	N	Y	N	Y	30	Y	N	Y	N	VALGUS	NORMAL	Y	Y	Y	Y	135	130
178	GG280693	68	M	Yes	PLACEBO	27	85	179	78	135	94	N	Y	Y	0	N	Y	N	Y	5	N	Y	N	Y	VARUS	VARUS	Y	Y	Y	Y	140	150
179	LR260593	66	M	Yes	PLACEBO	26.91	80	161	80	135	68	N	Y	Y	0	N	N	Y	N	10	N	N	N	N	VALGUS	VARUS	Y	Y	Y	Y	70	60
180	LR260593	50	F	Yes	PLACEBO	24.51	70	165	70	110	63	N	Y	Y	0	N	Y	Y	N	1	N	N	N	N	VALGUS	VALGUS	Y	Y	Y	Y	85	75
181	LR260593	60	F	Yes	VERUM	24.22	75	171	64	120	76	Y	Y	Y	0	N	N	Y	N	15	N	N	N	Y	VALGUS	VALGUS	Y	Y	Y	Y	58	70
182	GG280693	59	M	Yes	PLACEBO	27	100	190	80	140	82	N	N	Y	0	N	N	N	Y	8	Y	N	N	N	VARUS	VARUS	Y	Y	Y	Y	140	140
185	LR260593	78	F	Yes	VERUM	24.77	90	148	60	160	57	N	N	Y	0	N	N	N	Y	2	N	N	N	N	NORMAL	NORMAL	Y	Y	N	N	74	88
187	GG280693	61	F	Yes	PLACEBO	24	80	169	72	120	73	Y	N	Y	0	N	Y	N	Y	10	N	Y	N	Y	NORMAL	NORMAL	N	Y	N	Y	155	145
188	GG280693	65	F	Yes	PLACEBO	27	70	162	68	125	71	N	N	Y	0	Y	Y	N	Y	19	N	Y	Y	N	NORMAL	NORMAL	Y	Y	Y	Y	130	130
189	LR260593	50	F	Yes	PLACEBO	20.2	60	150	60	115	54	Y	Y	Y	0	N	N	Y	Y	1	N	N	Y	Y	VALGUS	VALGUS	Y	Y	Y	Y	85	80
191	GG280693	63	F	Yes	VERUM	27	70	167	72	130	74	N	Y	Y	0	N	N	N	N	20	N	N	N	N	NORMAL	NORMAL	Y	Y	Y	Y	150	145
198	LR260593	63	F	Yes	VERUM	29.74	90	154	72	160	69	N	Y	Y	0	N	Y	Y	N	5	N	N	N	N	VALGUS	VALGUS	N	N	N	N	80	80
201	GG280693	63	F	Yes	PLACEBO	25	65	165	68	105	62	N	Y	Y	1	N	Y	N	Y	10	N	N	N	N	NORMAL	NORMAL	Y	Y	Y	Y	135	135
202	LR260593	62	F	Yes	PLACEBO	27.1	85	154	86	145	68	N	N	Y	0	N	Y	N	Y	6	N	N	Y	Y	NORMAL	NORMAL	Y	Y	Y	Y	70	60
203	GG280693	67	F	Yes	VERUM	27	75	160	68	135	68	N	N	Y	0	N	N	Y	N	7	Y	N	N	Y	VALGUS	VALGUS	N	Y	Y	Y	150	140
204	GG280693	60	F	Yes	VERUM	27	80	170	72	125	80	N	Y	Y	0	N	Y	N	N	10	N	N	N	N	NORMAL	NORMAL	Y	N	Y	N	140	140
206	LR260593	63	F	Yes	PLACEBO	29.97	85	155	72	140	70	N	N	Y	0	N	Y	N	N	20	N	N	N	N	NORMAL	NORMAL	Y	Y	Y	Y	58	56
207	LR260593	70	F	No	VERUM	29.38	90	162	72	160	79	N	Y	Y	0	N	N	Y	N	20	N	N	N	N	VALGUS	VALGUS	Y	Y	Y	Y	80	83
208	GG280693	54	M	Yes	VERUM	28	90	170	74	180	80	Y	N	N	0	N	N	N	Y	10	N	N	N	N	NORMAL	NORMAL	Y	Y	Y	N	150	150
209	LR260593	62	F	Yes	VERUM	27.1	90	150	68	130	65	N	N	Y	0	N	N	N	Y	1	N	N	Y	N	NORMAL	NORMAL	Y	Y	Y	Y	70	65
210	LR260593	65	F	Yes	PLACEBO	29.76	75	165	60	125	81	N	Y	Y	0	Y	N	Y	N	5	N	N	N	N	NORMAL	NORMAL	Y	Y	Y	Y	76	73
211	LR260593	54	F	Yes	VERUM	29.82	100	152	68	140	70	Y	Y	Y	1	N	Y	N	N	8	N	N	N	N	VALGUS	VALGUS	N	N	N	N	85	80
214	GG280693	73	F	Yes	PLACEBO	27	80	156	80	170	66	N	N	Y	1	N	N	N	Y	2	N	Y	N	Y	NORMAL	VALGUS	Y	Y	Y	Y	130	140
215	GG280693	52	F	Yes	PLACEBO	27	85	157	68	145	66	N	N	N	0	N	N	Y	N	3	N	Y	Y	Y	VALGUS	VALGUS	N	N	N	N	130	125
216	LR260593	50	F	Yes	PLACEBO	29.04	90	166	68	140	82	Y	Y	Y	0	Y	N	N	Y	5	N	N	N	N	VALGUS	VARUS	Y	N	Y	N	70	75
217	GG280693	67	F	Yes	VERUM	26	90	165	80	160	68	N	N	Y	1	N	N	N	Y	15	N	N	N	N	NORMAL	NORMAL	Y	N	Y	N	130	130
218	GG280693	60	F	Yes	PLACEBO	27	80	158	74	125	70	N	N	Y	0	Y	Y	Y	Y	12	N	N	N	N	VALGUS	VALGUS	N	N	N	N	130	135
219	LR260593	50	F	Yes	PLACEBO	27.4	70	155	68	130	66	N	N	Y	0	N	N	N	N	2	N	N	N	N	VARUS	NORMAL	Y	Y	Y	Y	75	76
220	LR260593	73	F	Yes	VERUM	24.35	85	154	72	140	58	N	N	Y	0	N	N	N	N	2	N	N	N	N	NORMAL	NORMAL	Y	Y	Y	Y	65	45
221	LR260593	64	M	Yes	PLACEBO	30	75	168	72	125	78	N	Y	Y	0	N	Y	N	Y	3	N	N	N	N	NORMAL	NORMAL	Y	Y	Y	Y	60	75
222	LR260593	70	F	Yes	VERUM	26.67	85	162	78	130	71	N	N	Y	0	Y	N	N	N	1	N	N	N	N	NORMAL	NORMAL	Y	Y	Y	Y	70	68
223	GG280693	69	F	Yes	PLACEBO	27	95	156	72	150	66	N	N	Y	0	N	N	N	Y	10	N	N	N	N	NORMAL	NORMAL	Y	Y	Y	Y	135	135
224	GG280693	65	F	Yes	VERUM	22	90	159	80	150	58	N	N	Y	0	Y	Y	N	Y	5	N	N	N	N	NORMAL	NORMAL	Y	N	Y	N	150	140
226	LR260593	74	F	Yes	PLACEBO	27.12	85	149	64	138	67	N	Y	Y	1	N	N	N	Y	1	N	N	Y	Y	NORMAL	NORMAL	Y	Y	Y	Y	75	50
227	LR260593	54	F	Yes	VERUM	29.74	100	166	60	140	88	N	Y	Y	0	N	N	N	Y	8	N	N	N	N	NORMAL	NORMAL	N	N	N	N	65	80
229	LR260593	66	M	Yes	PLACEBO	29.76	95	173	64	140	89	N	Y	Y	1	N	N	N	N	4	N	N	N	N	NORMAL	NORMAL	Y	Y	Y	Y	75	73
230	GG280693	54	F	Yes	PLACEBO	29	70	167	64	120	80	N	Y	Y	0	N	N	N	N	2	N	N	Y	Y	NORMAL	NORMAL	Y	N	Y	N	130	140
232	LR260593	63	M	Yes	PLACEBO	25.78	65	164	74	120	65	N	Y	Y	0	Y	N	Y	N	19	N	N	Y	N	VALGUS	VALGUS	Y	Y	Y	Y	53	68
233	GG280693	46	F	Yes	VERUM	24	75	172	76	130	76	Y	Y	Y	0	Y	N	N	Y	15	N	N	N	N	NORMAL	NORMAL	Y	Y	Y	Y	150	150
235	LR260593	64	F	Yes	VERUM	27.58	80	155	84	130	67	N	Y	Y	0	Y	N	N	Y	2	Y	N	Y	N	NORMAL	NORMAL	Y	Y	Y	Y	60	55
238	GG280693	65	F	Yes	VERUM	23	85	161	80	160	61	N	Y	Y	1	N	N	N	N	2	N	Y	N	N	NORMAL	NORMAL	N	Y	N	Y	140	140
239	GG280693	67	M	Yes	VERUM	27	100	164	62	160	72	Y	N	Y	0	N	N	N	Y	6	N	Y	N	Y	NORMAL	NORMAL	Y	Y	N	Y	135	130
240	GG280693	65	F	Yes	VERUM	23	70	159	84	125	61	Y	N	Y	0	N	Y	N	Y	15	N	N	N	N	NORMAL	NORMAL	Y	Y	Y	Y	140	130
242	LR260593	65	F	Yes	VERUM	28.34	80	163	74	150	77	N	Y	Y	0	Y	Y	N	N	8	N	N	N	N	NORMAL	NORMAL	Y	Y	N	Y	77	85
243	LR260593	51	M	Yes	VERUM	29.04	90	167	80	150	81	N	Y	Y	0	N	Y	N	Y	10	Y	N	N	N	NORMAL	VALGUS	N	N	N	N	70	75
245	LR260593	54	F	Yes	VERUM	27.4	90	163	80	140	70	Y	Y	Y	0	N	Y	N	N	4	N	N	Y	Y	VALGUS	VALGUS	N	Y	N	Y	53	54
246	LR260593	69	F	Yes	PLACEBO	27.12	100	151	104	160	62	N	N	N	0	N	N	N	Y	8	N	N	N	N	NORMAL	NORMAL	Y	Y	Y	Y	57	68
247	LR260593	67	M	Yes	PLACEBO	23.24	90	171	62	150	65	Y	Y	Y	1	N	N	Y	N	7	N	N	N	N	NORMAL	NORMAL	Y	Y	Y	Y	64	70
249	GG280693	52	F	Yes	VERUM	23	65	175	76	105	80	Y	Y	Y	0	Y	N	N	N	2	N	N	Y	Y	NORMAL	NORMAL	Y	Y	Y	Y	140	140
253	GG280693	59	F	Yes	VERUM	27	85	160	90	140	70	N	Y	Y	0	N	Y	N	Y	6	N	N	N	Y	VALGUS	VALGUS	Y	Y	Y	Y	130	140
255	GG280693	48	M	Yes	PLACEBO	27	70	185	72	130	89	Y	Y	N	0	Y	N	N	Y	15	N	Y	Y	N	NORMAL	NORMAL	N	N	N	N	150	150
256	LR260593	63	M	Yes	PLACEBO	26.91	80	168	68	120	70	N	Y	Y	0	N	Y	N	N	10	N	N	N	N	NORMAL	NORMAL	Y	N	Y	N	55	65
257	GG280693	68	M	Yes	VERUM	27	90	178	60	150	75	N	Y	N	0	N	N	N	Y	3	N	Y	N	Y	VALGUS	VALGUS	Y	N	Y	N	150	150
260	GG280693	59	F	Yes	VERUM	25	90	153	72	170	57	Y	N	Y	0	N	N	Y	Y	2	N	N	N	N	NORMAL	NORMAL	Y	Y	Y	Y	140	135
262	GG280693	65	F	Yes	VERUM	27	75	166	66	125	73	N	N	Y	0	N	N	N	N	10	N	N	N	N	NORMAL	NORMAL	Y	Y	Y	Y	130	140
263	LR260593	75	M	Yes	PLACEBO	29.94	80	179	64	155	85	N	N	N	0	N	Y	N	Y	3	N	N	N	N	NORMAL	NORMAL	Y	Y	Y	Y	50	62
265	LR260593	63	F	Yes	VERUM	26.91	90	154	65	160	63	N	N	Y	0	N	Y	N	N	10	N	N	N	N	NORMAL	NORMAL	Y	Y	Y	Y	77	85
266	LR260593	60	F	Yes	PLACEBO	30.12	120	155	60	170	72	N	Y	Y	1	N	N	N	N	7	N	N	N	N	NORMAL	NORMAL	N	Y	N	Y	70	75
267	LR260593	71	M	Yes	VERUM	27.68	100	167	60	165	78	N	N	Y	1	N	N	N	Y	9	N	N	N	N	NORMAL	NORMAL	Y	Y	N	Y	65	70
268	LR260593	65	F	Yes	PLACEBO	23.03	60	154	72	145	57	Y	N	Y	0	N	N	Y	Y	15	N	N	N	N	VALGUS	VALGUS	Y	Y	Y	Y	61	55
272	GG280693	56	F	Yes	PLACEBO	27	80	162	80	135	71	N	Y	Y	1	N	N	N	N	10	N	N	N	N	NORMAL	NORMAL	Y	Y	Y	Y	140	150
273	LR260593	69	F	Yes	PLACEBO	27.12	100	156	80	150	66	N	N	Y	1	N	N	N	N	8	N	N	Y	Y	NORMAL	NORMAL	N	N	N	N	60	72
275	GG280693	57	M	Yes	PLACEBO	27	80	170	74	120	77	N	Y	Y	0	N	Y	N	Y	7	Y	Y	N	N	NORMAL	NORMAL	Y	Y	Y	Y	150	150
276	GG280693	51	M	Yes	PLACEBO	26	65	186	70	105	95	Y	Y	Y	0	N	N	N	N	7	Y	N	Y	N	NORMAL	NORMAL	Y	Y	Y	Y	150	150
279	LR260593	50	F	Yes	PLACEBO	29.74	100	159	80	155	74	Y	N	Y	1	N	Y	N	Y	4	N	N	N	N	VALGUS	VALGUS	N	N	N	N	80	85
280	GG280693	67	F	Yes	PLACEBO	27	90	163	68	150	73	N	N	N	0	N	N	N	Y	3	N	Y	Y	Y	VALGUS	VALGUS	Y	Y	Y	Y	140	150
281	GG280693	70	M	Yes	PLACEBO	26	85	180	48	145	87	Y	N	Y	0	N	N	N	Y	10	N	Y	N	Y	NORMAL	NORMAL	Y	N	Y	N	150	150
282	GG280693	55	F	Yes	VERUM	23	70	170	76	115	64	Y	Y	Y	0	N	Y	N	Y	10	N	Y	N	Y	NORMAL	NORMAL	Y	N	Y	N	150	150
283	LR260593	56	F	Yes	VERUM	26.99	90	153	72	120	64	N	N	Y	0	N	N	N	N	8	N	N	N	N	NORMAL	NORMAL	Y	Y	Y	Y	84	64
284	GG280693	48	F	Yes	VERUM	23	80	170	80	120	65	N	Y	N	0	N	N	N	Y	6	Y	N	N	N	NORMAL	NORMAL	Y	Y	Y	Y	145	150
285	LR260593	54	F	Yes	VERUM	27.94	85	164	80	130	80	Y	Y	Y	0	N	N	N	N	10	N	N	Y	Y	NORMAL	NORMAL	Y	Y	Y	Y	86	64
288	GG280693	72	M	Yes	VERUM	28	80	178	67	145	88	N	Y	N	0	N	Y	N	Y	4	Y	N	Y	N	NORMAL	NORMAL	Y	Y	Y	Y	150	150
290	LR260593	68	M	Yes	PLACEBO	28.34	100	164	60	170	78	Y	N	Y	0	N	Y	N	N	9	N	N	N	N	NORMAL	NORMAL	Y	Y	Y	N	70	66
292	LR260593	56	F	Yes	VERUM	26.99	90	160	72	140	69	N	N	Y	0	N	N	N	N	10	N	N	N	Y	NORMAL	NORMAL	Y	Y	Y	Y	70	65
293	LR260593	70	F	Yes	PLACEBO	27.12	100	154	84	160	69	N	Y	Y	0	N	N	N	N	10	N	N	N	N	NORMAL	NORMAL	Y	Y	Y	Y	75	64
296	GG280693	48	F	Yes	VERUM	23	80	163	76	150	64	N	N	Y	0	N	Y	Y	Y	10	N	N	N	N	NORMAL	NORMAL	Y	Y	Y	Y	140	135
297	GG280693	60	M	Yes	VERUM	28	80	185	67	130	100	N	Y	Y	0	N	N	N	N	30	Y	Y	N	N	NORMAL	VARUS	Y	Y	Y	Y	135	130
299	LR260593	66	F	Yes	PLACEBO	23.03	95	171	80	145	65	N	Y	N	0	N	N	Y	N	8	N	N	N	N	VALGUS	NORMAL	Y	Y	Y	Y	57	60
300	GG280693	56	F	Yes	VERUM	27	90	170	80	130	78	N	Y	Y	0	Y	N	N	N	10	N	N	N	N	VALGUS	NORMAL	Y	Y	Y	Y	135	130
303	GG280693	63	F	Yes	VERUM	27	70	167	72	120	73	N	N	Y	0	N	N	N	Y	20	Y	N	Y	N	NORMAL	NORMAL	Y	Y	Y	Y	145	150
305	GG280693	59	F	Yes	PLACEBO	26	90	159	65	150	57	N	N	Y	0	N	Y	Y	Y	10	N	N	Y	Y	NORMAL	NORMAL	Y	Y	Y	Y	140	150
306	LR260593	63	M	Yes	PLACEBO	28.51	90	168	68	150	78	N	Y	Y	0	N	N	N	N	5	N	N	N	N	VALGUS	VALGUS	Y	Y	Y	Y	59	72
309	GG280693	60	F	Yes	VERUM	22	80	170	62	140	65	Y	Y	Y	1	N	N	Y	Y	15	N	N	Y	Y	VALGUS	VALGUS	Y	Y	Y	Y	120	115
311	GG280693	68	M	Yes	PLACEBO	27	85	180	78	145	94	N	Y	Y	0	N	N	N	N	1	N	Y	N	Y	NORMAL	NORMAL	N	Y	N	Y	150	135
316	LR260593	69	F	Yes	PLACEBO	25	95	153	52	180	57	N	N	Y	0	Y	N	N	Y	30	N	N	N	Y	NORMAL	NORMAL	Y	Y	Y	Y	70	60
320	GG280693	65	F	Yes	VERUM	27	70	165	68	125	73	N	N	Y	0	N	N	N	Y	8	N	Y	N	N	NORMAL	NORMAL	Y	Y	Y	Y	130	150
322	LR260593	69	F	Yes	VERUM	30.1	90	156	68	140	73	Y	N	Y	0	N	N	N	N	6	N	N	N	N	VALGUS	VALGUS	N	N	N	N	72	70
323	GG280693	68	F	Yes	VERUM	27	80	165	80	140	73	N	Y	Y	0	N	N	N	Y	15	Y	Y	N	N	NORMAL	NORMAL	Y	Y	Y	Y	145	150
324	GG280693	67	F	Yes	VERUM	25	90	167	72	155	70	N	N	Y	0	N	N	N	Y	6	N	Y	N	Y	VALGUS	VALGUS	N	N	N	N	135	130
325	GG280693	62	M	Yes	PLACEBO	27	80	173	72	135	81	N	Y	Y	0	Y	Y	N	Y	15	Y	N	N	N	NORMAL	NORMAL	Y	Y	Y	Y	120	135
327	LR260593	63	M	Yes	PLACEBO	29.97	80	168	64	125	82	N	Y	Y	0	N	N	N	N	4	N	N	N	N	NORMAL	NORMAL	Y	Y	Y	Y	72	78
331	GG280693	70	F	Yes	PLACEBO	18	75	164	64	125	55	N	Y	Y	0	N	N	N	Y	10	N	Y	N	Y	NORMAL	NORMAL	N	N	N	N	145	150
332	GG280693	60	F	Yes	VERUM	25	75	164	74	125	64	N	Y	Y	0	N	N	N	N	10	N	Y	N	Y	NORMAL	NORMAL	Y	Y	Y	N	150	135
335	GG280693	71	F	Yes	PLACEBO	23	65	175	72	110	75	Y	N	Y	0	N	N	N	Y	3	N	N	N	N	VARUS	VARUS	Y	Y	Y	Y	140	135
336	LR260593	58	F	Yes	VERUM	27.89	80	150	72	135	64	N	Y	Y	0	N	N	N	Y	1	N	N	Y	Y	NORMAL	NORMAL	Y	Y	Y	Y	90	80
338	GG280693	46	F	Yes	VERUM	20	70	170	76	105	54	Y	Y	Y	0	Y	N	N	Y	10	N	N	N	N	NORMAL	VARUS	Y	Y	Y	Y	145	145
340	GG280693	69	F	Yes	PLACEBO	27	75	160	68	130	69	N	N	Y	0	N	N	N	Y	25	N	N	Y	Y	VARUS	VARUS	Y	Y	Y	Y	140	140
341	GG280693	49	F	Yes	VERUM	23	65	175	72	105	84	Y	N	Y	0	Y	N	N	Y	6	N	Y	N	Y	NORMAL	NORMAL	Y	Y	Y	Y	150	150
342	LR260593	63	M	Yes	VERUM	25.78	95	175	70	160	84	Y	Y	N	1	N	N	N	Y	10	N	N	N	N	VALGUS	VALGUS	N	Y	N	Y	59	69
344	LR260593	68	F	Yes	VERUM	27.99	110	153	64	150	65	N	Y	Y	0	N	Y	N	N	10	N	N	N	N	NORMAL	NORMAL	N	N	N	N	59	66
346	GG280693	62	M	Yes	PLACEBO	26	100	185	66	150	94	N	N	N	0	N	N	N	Y	25	Y	N	N	N	VALGUS	VALGUS	Y	Y	Y	Y	140	140
347	GG280693	59	F	Yes	VERUM	25	70	167	60	110	62	N	N	Y	0	N	Y	N	N	20	N	N	N	N	NORMAL	NORMAL	Y	Y	Y	Y	130	130
349	LR260593	68	F	Yes	PLACEBO	27.12	75	153	76	125	66	N	N	Y	0	Y	N	N	Y	15	N	N	N	N	NORMAL	VARUS	Y	Y	Y	Y	65	75
353	GG280693	73	F	Yes	VERUM	27	90	160	70	150	69	N	N	Y	0	N	N	N	N	6	N	Y	N	Y	NORMAL	NORMAL	N	N	N	N	130	130
354	GG280693	63	M	Yes	VERUM	27	80	168	66	155	78	N	N	Y	1	Y	N	N	N	1	N	N	N	N	NORMAL	NORMAL	Y	Y	Y	Y	140	140
356	GG280693	63	M	Yes	VERUM	27	90	173	62	150	73	N	N	N	0	N	N	N	N	5	N	Y	N	Y	VARUS	VARUS	Y	Y	Y	Y	150	145
362	GG280693	60	F	Yes	VERUM	27	80	157	72	150	68	N	Y	Y	0	N	N	Y	Y	20	N	N	N	N	VALGUS	VALGUS	Y	Y	Y	Y	100	130
363	GG280693	49	F	Yes	VERUM	27	70	172	70	125	78	Y	Y	Y	0	N	N	N	N	10	N	N	N	N	NORMAL	NORMAL	Y	Y	Y	Y	135	140
364	LR260593	60	F	Yes	PLACEBO	24	90	158	86	135	57	N	N	Y	0	N	N	N	Y	8	N	N	N	N	NORMAL	NORMAL	Y	Y	Y	Y	61	62
367	LR260593	74	F	Yes	VERUM	27.99	90	148	60	160	65	N	N	Y	1	N	N	N	Y	10	N	N	N	N	NORMAL	NORMAL	Y	Y	Y	Y	85	88
368	LR260593	52	M	Yes	PLACEBO	29.86	70	173	64	120	90	N	Y	Y	0	N	N	Y	Y	3	N	N	Y	N	NORMAL	NORMAL	Y	N	Y	N	68	75
371	GG280693	68	M	Yes	PLACEBO	23	90	186	62	150	94	N	Y	N	0	N	N	N	Y	10	N	Y	N	N	VARUS	VARUS	Y	Y	Y	Y	150	140
374	LR260593	50	F	Yes	VERUM	20.2	75	162	72	125	42	Y	Y	N	0	N	N	N	Y	1	N	N	N	N	NORMAL	NORMAL	Y	Y	Y	Y	65	59
375	GG280693	59	M	Yes	VERUM	27	90	187	84	140	100	N	Y	Y	0	N	N	N	Y	28	Y	N	N	N	NORMAL	NORMAL	Y	Y	Y	Y	100	125
378	GG280693	58	F	Yes	VERUM	27	85	166	60	140	72	N	N	Y	0	N	Y	N	N	1	N	Y	N	Y	NORMAL	NORMAL	Y	Y	Y	Y	140	140
379	LR260593	66	F	Yes	PLACEBO	23.03	75	150	60	135	55	N	N	Y	0	N	N	Y	Y	1	N	N	N	N	NORMAL	NORMAL	Y	Y	Y	Y	70	62
380	LR260593	71	M	Yes	VERUM	27.64	80	175	76	140	88	Y	Y	Y	0	N	N	N	Y	25	N	N	N	Y	NORMAL	VARUS	Y	Y	Y	Y	70	68
382	GG280693	54	F	Yes	PLACEBO	29	90	157	72	160	66	N	N	N	0	Y	N	Y	N	7	Y	N	Y	Y	VALGUS	VALGUS	Y	Y	Y	Y	130	130
383	LR260593	67	F	Yes	PLACEBO	28.07	75	170	64	125	78	N	N	Y	0	N	N	Y	N	5	N	N	N	N	NORMAL	NORMAL	Y	Y	Y	Y	55	62
384	GG280693	66	F	Yes	VERUM	24	90	166	80	155	65	N	N	Y	1	N	N	N	Y	8	Y	Y	N	N	NORMAL	NORMAL	Y	Y	Y	Y	145	140
385	GG280693	54	F	Yes	PLACEBO	27	70	167	68	120	75	Y	Y	Y	0	N	N	N	N	2	N	N	N	N	NORMAL	NORMAL	Y	Y	Y	Y	140	140
386	GG280693	47	M	Yes	PLACEBO	27	65	186	68	125	94	Y	Y	Y	0	N	N	N	N	12	N	N	N	N	NORMAL	NORMAL	Y	Y	Y	Y	150	150
388	GG280693	61	M	Yes	PLACEBO	27	95	179	84	140	94	N	Y	Y	0	N	N	N	Y	28	Y	N	N	N	NORMAL	VALGUS	N	N	N	N	135	135
389	LR260593	66	F	Yes	PLACEBO	28.4	75	170	52	130	80	N	Y	Y	0	N	Y	N	N	5	N	N	N	N	NORMAL	NORMAL	Y	Y	Y	Y	70	68
392	GG280693	52	F	Yes	VERUM	24	60	175	80	105	75	N	Y	Y	0	Y	N	N	N	5	N	N	N	Y	NORMAL	NORMAL	Y	Y	Y	Y	140	150
393	GG280693	56	F	Yes	VERUM	27	75	167	74	140	75	N	N	Y	0	N	N	Y	N	10	N	Y	N	Y	VALGUS	NORMAL	Y	Y	Y	Y	135	135
394	GG280693	61	F	Yes	PLACEBO	24	60	164	72	105	69	N	N	Y	0	N	Y	Y	Y	10	N	N	N	N	VALGUS	VALGUS	Y	Y	Y	Y	140	140
395	GG280693	60	F	Yes	VERUM	25	70	163	64	110	66	N	N	N	0	N	N	N	Y	10	N	Y	N	N	NORMAL	NORMAL	N	N	N	N	150	150
397	GG280693	57	F	Yes	VERUM	27	85	166	80	140	72	N	N	Y	0	N	Y	N	N	7	N	N	N	N	VALGUS	VALGUS	Y	Y	Y	Y	130	135
402	LR260593	74	F	Yes	PLACEBO	28.62	90	148	68	200	65	N	N	Y	1	N	N	N	N	1	N	N	N	N	NORMAL	VARUS	N	N	N	N	69	69
403	LR260593	52	M	No	PLACEBO	29.9	100	179	66	160	94	Y	Y	N	0	N	N	N	Y	10	N	N	N	N	NORMAL	NORMAL	Y	Y	Y	Y	80	82
404	GG280693	65	F	Yes	PLACEBO	27	80	162	68	130	70	N	N	Y	0	N	N	N	Y	8	N	N	Y	Y	NORMAL	NORMAL	Y	Y	Y	Y	130	130
405	GG280693	46	F	Yes	VERUM	20	75	172	80	125	54	N	N	Y	0	N	N	N	Y	10	Y	N	Y	Y	NORMAL	NORMAL	Y	Y	N	N	145	145
407	LR260593	71	F	Yes	VERUM	24.35	85	156	70	140	57	Y	Y	N	0	Y	N	Y	N	34	N	N	N	Y	NORMAL	NORMAL	Y	Y	Y	Y	64	59
409	LR260593	65	M	Yes	PLACEBO	29	95	167	80	160	82	N	N	Y	0	N	N	N	N	10	N	N	N	N	NORMAL	NORMAL	Y	Y	Y	Y	60	66
410	GG280693	55	F	Yes	VERUM	25	70	165	60	115	67	N	N	N	0	N	N	N	N	10	N	Y	N	Y	NORMAL	NORMAL	Y	Y	Y	Y	150	150
412	LR260593	68	F	Yes	VERUM	29.38	95	158	72	170	74	N	Y	Y	0	N	N	Y	N	6	N	N	N	N	VALGUS	VALGUS	Y	N	Y	N	90	75
413	LR260593	63	F	Yes	PLACEBO	26.91	90	148	72	160	63	N	N	N	0	N	N	N	Y	1	N	N	N	Y	NORMAL	NORMAL	N	N	N	N	74	110
414	LR260593	64	F	Yes	VERUM	28.65	110	151	60	165	65	N	Y	Y	0	N	N	Y	N	2	N	N	N	N	NORMAL	NORMAL	N	N	N	N	75	75
